# Supplementary material for: Environmental deformations dynamically shift the grid cell spatial metric
Source: eLife. 2018 Oct 22;7:e38169. doi: 10.7554/eLife.38169 (PMC6203432; doi:10.7554/eLife.38169)
Supplement: Figure 2—source data 2. — Contains the values resulting from the alignment analysis indicating whether each boundary rate map was best aligned with the familiar rate map by the most recently contacted boundary (1) or the opposing boundary (0). [file elife-38169-fig2-data2.xls]

## Sheet: Sheet1
	Deformation:	East-West		North-South		Both
Dataset	Familiar environment	West	East	South	North	West	South	East	North
Stensola et al., 2012	Familiar Square	1	1
Stensola et al., 2012	Familiar Square	0	1
Stensola et al., 2012	Familiar Square	0	1
Stensola et al., 2012	Familiar Square	0	1
Stensola et al., 2012	Familiar Square	0	1
Stensola et al., 2012	Familiar Square	1	1
Stensola et al., 2012	Familiar Square	1	1
Stensola et al., 2012	Familiar Square	1	1
Stensola et al., 2012	Familiar Square	1	1
Stensola et al., 2012	Familiar Square	1	1
Stensola et al., 2012	Familiar Square	1	0
Stensola et al., 2012	Familiar Square	1	0
Stensola et al., 2012	Familiar Square	1	0
Stensola et al., 2012	Familiar Square	1	0
Stensola et al., 2012	Familiar Square	1	1
Stensola et al., 2012	Familiar Square	1	0
Stensola et al., 2012	Familiar Square	0	0
Stensola et al., 2012	Familiar Square	1	1
Stensola et al., 2012	Familiar Square	1	1
Stensola et al., 2012	Familiar Square	0	1
Stensola et al., 2012	Familiar Square	0	1
Stensola et al., 2012	Familiar Square	1	1
Stensola et al., 2012	Familiar Square	0	1
Stensola et al., 2012	Familiar Square	1	1
Stensola et al., 2012	Familiar Square	1	1
Stensola et al., 2012	Familiar Square	0	1
Stensola et al., 2012	Familiar Square	1	1
Stensola et al., 2012	Familiar Square	1	1
Stensola et al., 2012	Familiar Square	1	1
Stensola et al., 2012	Familiar Square	1	1
Stensola et al., 2012	Familiar Square	1	1
Stensola et al., 2012	Familiar Square	1	1
Stensola et al., 2012	Familiar Square	1	1
Stensola et al., 2012	Familiar Square	1	1
Stensola et al., 2012	Familiar Square	1	1
Stensola et al., 2012	Familiar Square	0	1
Stensola et al., 2012	Familiar Square	0	1
Stensola et al., 2012	Familiar Square	0	1
Stensola et al., 2012	Familiar Square	0	1
Stensola et al., 2012	Familiar Square	0	1
Stensola et al., 2012	Familiar Square	1	1
Stensola et al., 2012	Familiar Square	0	1
Stensola et al., 2012	Familiar Square	1	1
Stensola et al., 2012	Familiar Square	1	1
Stensola et al., 2012	Familiar Square	1	0
Stensola et al., 2012	Familiar Square	1	0
Stensola et al., 2012	Familiar Square	1	0
Stensola et al., 2012	Familiar Square	1	0
Stensola et al., 2012	Familiar Square	1	0
Stensola et al., 2012	Familiar Square	1	0
Stensola et al., 2012	Familiar Square	1	0
Barry et al., 2007	Familiar Square	1	1	1	1	1	1	1	1
Barry et al., 2007	Familiar Square	1	1	1	1	1	1	0	1
Barry et al., 2007	Familiar Square	0	0	1	1	1	1	1	1
Barry et al., 2007	Familiar Square	0	1	1	0	1	1	1	0
Barry et al., 2007	Familiar Square	1	1	1	0	1	1	1	0
Barry et al., 2007	Familiar Square	1	0	0	0	1	0	1	0
Barry et al., 2007	Familiar Square	1	1	1	0	1	1	1	0
Barry et al., 2007	Familiar Square	1	1	1	0	1	1	1	0
Barry et al., 2007	Familiar Square	1	1	1	1	1	1	1	1
Barry et al., 2007	Familiar Square	1	1	1	1	1	1	1	1
Barry et al., 2007	Familiar Square	1	1	1	0	1	1	1	0
Barry et al., 2007	Familiar Square	1	1	1	1	1	1	1	1
Barry et al., 2007	Familiar Square	1	0	1	1	1	0	1	1
Barry et al., 2007	Familiar Square	1	1	1	1	1	1	1	1
Barry et al., 2007	Familiar Square	1	1	1	1	1	1	1	1
Barry et al., 2007	Familiar Square	1	1	1	1	1	1	1	1
Barry et al., 2007	Familiar Square	1	1	1	1	1	1	1	1
Barry et al., 2007	Familiar Square	1	1	1	1	0	1	1	1
Barry et al., 2007	Familiar Square	1	1	1	0	1	1	1	0
Barry et al., 2007	Familiar Square	1	1	1	1	1	1	1	1
Barry et al., 2007	Familiar Square	1	1	1	1	1	1	1	1
Barry et al., 2007	Familiar Square	1	1	1	1	1	1	1	1
Barry et al., 2007	Familiar Square	1	1	1	1	1	1	0	1
Barry et al., 2007	Familiar Rectangle	1	0	1	1	1	1	0	1
Barry et al., 2007	Familiar Rectangle	1	1	1	1	1	1	1	1
Barry et al., 2007	Familiar Rectangle	1	1	1	1	1	0	1	1
Barry et al., 2007	Familiar Rectangle	1	0	1	1	1	1	1	1
Barry et al., 2007	Familiar Rectangle	0	1	1	1	0	1	1	1
Barry et al., 2007	Familiar Rectangle	1	1	1	1	1	0	1	1
Barry et al., 2007	Familiar Rectangle	1	0	1	1	1	0	0	1
Barry et al., 2007	Familiar Rectangle	1	1	1	1	1	0	0	1
Barry et al., 2007	Familiar Rectangle	0	1	0	1	1	0	1	1
Barry et al., 2007	Familiar Rectangle	1	1	1	0	1	1	1	0
Barry et al., 2007	Familiar Rectangle	0	1	0	0	0	0	1	0
Barry et al., 2007	Familiar Rectangle	1	1	1	1	1	1	1	1
Barry et al., 2007	Familiar Rectangle	1	0	1	1	1	1	1	1
